# Supplementary material for: Probiotic detoxification of heavy metals: functional assessment in simulated intestinal and ex vivo models
Source: Front Microbiol. 2026 Apr 29;17:1821114. doi: 10.3389/fmicb.2026.1821114 (PMC13168016; doi:10.3389/fmicb.2026.1821114)
Supplement: Supplementary file 1 [file Table_1.XLSX]

## Sheet: Table S1
Table S1: Instrumental conditions, acquisition modes (a) and parameters (b) for each target metal, including standard mode (STD) and kinetic energy discrimination mode (KED)
a
Element	Acquisition mode	Calibration range (μg/L)
52Cr	KED	10-100
111Cd	STD	10-100
202Hg	STD	20-40
208Pb	STD	10-100
b
Parameter	Details
Nebulizer gas flow	1.02 L/min
Interface setup	Ni Cones, High Matrix Skimmer insert
Cell gas flow	4.8 mL/min, 100% He
KED voltage :	3V

## Sheet: Table S2
Table S2: correction factors applied to data analysis to normilize the results (heavy mentals concentrations and cell density) form SHIME experiment considering the different volume of the vessels simulating gastro-intestinal compartments
Sample number	Sample ID	Stage/Condition	Replicate	Treatment (product/donor)	Vessel/Time point	Analysis	Volume correction factor (-)
1	P1226_B_1	ST start	1	Blank control	V1	Supernatant	1
2	P1226_B_2	ST start	2	Blank control	V2	Supernatant	1
3	P1226_B_3	ST start	3	Blank control	V3	Supernatant	1
4	P1226_B_4	ST start	1	Product 1 (LA12)	V4	Supernatant	1
5	P1226_B_5	ST start	2	Product 1 (LA12)	V5	Supernatant	1
6	P1226_B_6	ST start	3	Product 1 (LA12)	V6	Supernatant	1
49	P1226_B_49	ILE end	1	Blank control	V1	Supernatant	2.89288
50	P1226_B_50	ILE end	2	Blank control	V2	Supernatant	2.90089
51	P1226_B_51	ILE end	3	Blank control	V3	Supernatant	2.90106
52	P1226_B_52	ILE end	1	Product 1 (LA12)	V4	Supernatant	2.89059
53	P1226_B_53	ILE end	2	Product 1 (LA12)	V5	Supernatant	2.89486
54	P1226_B_54	ILE end	3	Product 1 (LA12)	V6	Supernatant	2.8938
73	P1226_B_73	C 24h	1	Blank control	C1	Supernatant	10.1251
74	P1226_B_74	C 24h	2	Blank control	C2	Supernatant	10.1531
75	P1226_B_75	C 24h	3	Blank control	C3	Supernatant	10.1537
76	P1226_B_76	C 24h	1	Product 1 (LA12)	C4	Supernatant	10.1171
77	P1226_B_77	C 24h	2	Product 1 (LA12)	C5	Supernatant	10.132
78	P1226_B_78	C 24h	3	Product 1 (LA12)	C6	Supernatant	10.1283
85	P1226_B_85	ST start	1	Product 2 (lcr04)	V1	Supernatant	1
86	P1226_B_86	ST start	2	Product 2 (lcr04)	V2	Supernatant	1
87	P1226_B_87	ST start	3	Product 2 (lcr04)	V3	Supernatant	1
88	P1226_B_88	ST start	1	Product 3 (LP14)	V4	Supernatant	1
89	P1226_B_89	ST start	2	Product 3 (LP14)	V5	Supernatant	1
90	P1226_B_90	ST start	3	Product 3 (LP14)	V6	Supernatant	1
133	P1226_B_133	ILE end	1	Product 2 (lcr04)	V1	Supernatant	2.9019
134	P1226_B_134	ILE end	2	Product 2 (lcr04)	V2	Supernatant	2.90353
135	P1226_B_135	ILE end	3	Product 2 (lcr04)	V3	Supernatant	2.90507
136	P1226_B_136	ILE end	1	Product 3 (LP14)	V4	Supernatant	2.90341
137	P1226_B_137	ILE end	2	Product 3 (LP14)	V5	Supernatant	2.90136
138	P1226_B_138	ILE end	3	Product 3 (LP14)	V6	Supernatant	2.90404
157	P1226_B_157	C 24h	1	Product 2 (lcr04)	C7	Supernatant	10.1566
158	P1226_B_158	C 24h	2	Product 2 (lcr04)	C8	Supernatant	10.1624
159	P1226_B_159	C 24h	3	Product 2 (lcr04)	C9	Supernatant	10.1677
160	P1226_B_160	C 24h	1	Product 3 (LP14)	C10	Supernatant	10.1619
161	P1226_B_161	C 24h	2	Product 3 (LP14)	C11	Supernatant	10.1548
162	P1226_B_162	C 24h	3	Product 3 (LP14)	C12	Supernatant	10.1641
205	P1226_B_205	C 24h	1	Blank control	C1	Pellet	10.1251
206	P1226_B_206	C 24h	2	Blank control	C2	Pellet	10.1531
207	P1226_B_207	C 24h	3	Blank control	C3	Pellet	10.1537
208	P1226_B_208	C 24h	1	Product 1 (LA12)	C4	Pellet	10.1171
209	P1226_B_209	C 24h	2	Product 1 (LA12)	C5	Pellet	10.132
210	P1226_B_210	C 24h	3	Product 1 (LA12)	C6	Pellet	10.1283
247	P1226_B_247	C 24h	1	Product 2 (lcr04)	C7	Pellet	10.1566
248	P1226_B_248	C 24h	2	Product 2 (lcr04)	C8	Pellet	10.1624
249	P1226_B_249	C 24h	3	Product 2 (lcr04)	C9	Pellet	10.1677
250	P1226_B_250	C 24h	1	Product 3 (LP14)	C10	Pellet	10.1619
251	P1226_B_251	C 24h	2	Product 3 (LP14)	C11	Pellet	10.1548
252	P1226_B_252	C 24h	3	Product 3 (LP14)	C12	Pellet	10.1641
H2O 1	H2O 1	Water control for dilution pellet	1			30 ml	1
H2O 2	H2O 2	Water control for dilution pellet	2			30 ml	1
H2O 3	H2O 3	Water control for dilution pellet	3			30 ml	1

## Sheet: Table S3
Table S3: List of primer sequences employed in quantitative PCR assays
gene	primer sequence (F/R):
CLD-2	CCTCGCTGGCTTGTATTATC/AAAGACTCCACCCACTACA
CLD-15	GGGACCCTCCACATACTT/CATACTTGGTTCCAGCATACA
OCL	TCTTTGGAGGAAGCCTAAAC/CTGCTCTTGGGTCTGTATATC
IFN𝛾	CCACATCTATGCCACTTGAG/CTCTTCCTCATGGCTGTTTC
TNF𝛼	CCTATGTCTCAGCCTCTTCT/GGGAACTTCTCATCCCTTTG
IL-10	TGAATTCCCTGGGTGAGA/CCACTGCCTTGCTCTTATT
L34	GGTTGGGAAAGCACCTAAA/GACGTGCTTCTGTGTCTTAG
